# Supplementary material for: The AE4 transporter mediates kidney acid-base sensing
Source: Nat Commun. 2023 May 26;14:3051. doi: 10.1038/s41467-023-38562-x (PMC10220024; doi:10.1038/s41467-023-38562-x)
Supplement: Supplementary file 4 — Source Data [file 41467_2023_38562_MOESM4_ESM.xlsx]

## Sheet: Fig.1 A 
Fig. 1a:	Representative confocal images, no source data.

## Sheet: Fig.1 B
Fig. 1b:	day 10 of salt depletion		n=biological replicates
	PV Evans blue			Plasma renin activity			Plasma aldosterone
	(µl/g)			(µg per ml and h)			(ng/ml)
	Ae4+/+	Ae4-/-		Ae4+/+	Ae4-/-		Ae4+/+	Ae4-/-
	36.8148	39.2771		0.493	0.537		0.74	0.467
	35.9806	44.0168		0.198	0.379		0.626	0.734
	40.0831	52.5421		0.319	0.312		0.652	0.961
	38.5162	39.0006		0.477	0.385		0.423	0.582
	38.0903	43.1583		0.41	1.049		0.565	0.842
	43.1703	28.7105		0.325	0.455		0.422	0.508
	45.4254	37.6327		0.836	0.523		0.41	0.559
	42.7972	39.54		1.073	0.317		0.758	0.757
	34.8777	38.633			0.86		0.757	0.761
					0.58		0.468	0.656
					0.908			0.418
Mean	39.53	40.28		0.5164	0.5732		0.5821	0.6586
SD	3.6	6.318		0.2933	0.2541		0.1442	0.1685
SEM	1.2	2.106		0.1037	0.07661		0.0456	0.05081
n = biological replicates	9	9		8	11		10	11

## Sheet: Fig.1 C
n=biological replicates
Fig. 1c:	day 10 of salt depletion
WESTERN NCC band densitometry normalized to Ponceau densitometry and to unlaoded (day 0) AE4+/+ ; pNCC band densitometry normalized to Ponceau densitometry and to unlaoded (day 0) AE4+/+
	protein levels					lane	probe									lane	probe
	(pNCCThr60 / Ponceau) / (NCC/ Ponceau)					1	standard		Blot							1	standard		Blot
	Ae4+/+	Ae4-/-			cropped blot	2	AE4+/+	unloaded (day 0)	anti NCC							2	AE4+/+	unloaded (day 0)	anti pNCCThr60
	1.19	0.87			in figure	3	AE4-/-	unloaded (day 0)								3	AE4-/-	unloaded (day 0)
	1.01	0.9				4	AE4+/+	unloaded (day 0)								4	AE4+/+	unloaded (day 0)
	0.9	0.96				5	AE4-/-	unloaded (day 0)								5	AE4-/-	unloaded (day 0)
	1.06	0.8				6	AE4+/+	unloaded (day 0)								6	AE4+/+	unloaded (day 0)
	1.02	0.95				7	AE4-/-	unloaded (day 0)								7	AE4-/-	unloaded (day 0)
	0.89	0.8				8	standard		Ponceau							8	standard
	0.93	1.05				9	AE4+/+	low salt (day 10)								9	AE4+/+	low salt (day 10)	Ponceau
Mean	1	0.9043				10	AE4-/-	low salt (day 10)								10	AE4-/-	low salt (day 10)
SD	0.1058	0.09071				11	AE4+/+	low salt (day 10)								11	AE4+/+	low salt (day 10)
SEM	0.04	0.03429				12	AE4-/-	low salt (day 10)								12	AE4-/-	low salt (day 10)
n = biological replicates	7	7				13	AE4+/+	low salt (day 10)								13	AE4+/+	low salt (day 10)
						14	AE4-/-	low salt (day 10)								14	AE4-/-	low salt (day 10)
NCC blots and pNCC blots were processed in parallel.						15	AE4+/+	low salt (day 10)								15	AE4+/+	low salt (day 10)
normalized data per blot were pooled						16	AE4-/-	low salt (day 10)								16	AE4-/-	low salt (day 10)
						17	standard									17	standard
Urinary [Na+] / [Crea.]
	Ae4+/+	Ae4+/+	Ae4+/+	Ae4+/+	Ae4+/+	Ae4+/+	Ae4+/+	Ae4+/+	Ae4+/+	Ae4+/+	Mean	SD	SEM	n = biological replicates
vehicle	5.92	13.59	14.86	27.69	24.15	2.4	15.7	2.74	7.55	2.57	11.717	8.60812	2.72213	10
HCTZ - 10 mg/kg	97.53	116.24	158.54	59.11	130.63	68.47	78.49	39.11	103.11	65.85	91.708	34.5828	10.936	10
	Ae4-/-	Ae4-/-	Ae4-/-	Ae4-/-	Ae4-/-	Ae4-/-	Ae4-/-				Mean	SD	SEM	n = biological replicates
vehicle	5.89	9.71	5.49	13.37	11.81	10	7.14				9.05857	2.77553	1.04905	7
HCTZ - 10 mg/kg	74.03	138.68	70	56.62	59.64	89.53	47.62				76.5886	28.2791	10.6885	7

## Sheet: Fig.1 D
Fig. 1d:	day 10 of salt depletion		n=biological replicates
	Blood pH			Blood pCO2 (mmHg)			Plasma [HCO3-] (mmol/l)			Plasma [Cl-] (mmol/l)
	Ae4+/+	Ae4-/-		Ae4+/+	Ae4-/-		Ae4+/+	Ae4-/-		Ae4+/+	Ae4-/-
	7.41	7.475		42.1	38.1		26.6	28.1		114	110
	7.393	7.447		49.6	43.2		30.2	29.8		110	109
	7.418	7.438		39.1	42.4		25.3	28.7		112	110
	7.413	7.415		39.8	46.7		25.4	29.9		114	111
	7.385	7.388		46.3	48		27.7	28.9		112	111
	7.346	7.38		39.5	42.9		21.6	25.4		113	113
	7.278	7.402		47.5	47.6		22.2	29.6		114	112
	7.43	7.391		35.7	52.1		23.9	31.6		111	110
	7.45	7.392		32.5	46		22.6	27.9		112	112
	7.38	7.415		38.5	44.8		22.9	28.7		113	111
	7.42	7.482		36.1	40.3		23.4	30.2		112	109
	7.457	7.43		37.7	36.3		26.6	24		113	111
	7.44	7.39		35.9	38.7		24.3	23.2		113	109
	7.471	7.47		31.3	34.7		22.8	25.3		115	109
	7.404	7.4		36.7	36.9		23	22.6		115	113
	7.445	7.433		41	42.5		28.2	28.4		111	110
	7.454	7.415		37.2	38.8		26	24.9		113	111
	7.395	7.45		38.1	32.4		23.3	22.5		113	114
		7.427			35			23			112
		7.384			45			26.9			111
		7.451			37.4			26.1			111
		7.456			37.9			26.7			110
		7.428			43.3			28.5			110
		7.454			35.6			25			113
		7.447			45			31			108
		7.478			39.5			29.3			109
Mean	7.411	7.428		39.14	41.2		24.78	27.16		112.8	110.7
SD	0.04586	0.03139		4.813	4.892		2.372	2.716		1.353	1.511
SEM	0.01081	0.006155		1.134	0.9593		0.559	0.5327		0.3189	0.2964
n = biological replicates	18	26		18	26		18	26		18	26

## Sheet: Fig.1 E
Fig. 1e:	low salt diet with 230 mM NaHCO3 added to the drinking water					n=biological replicates
	Blood pH
day of alkali loading	Ae4+/+	Ae4+/+	Ae4+/+	Ae4+/+	Ae4+/+	Ae4+/+	Ae4+/+	Ae4+/+						Mean	SD	SEM	n = biological replicates
0	7.372	7.354	7.384	7.328	7.385	7.424	7.435	7.332						7.37675	0.0390339	0.0138006	8
1	7.526	7.476	7.496	7.47	7.541	7.482	7.476							7.49529	0.027669	0.0104579	7
2	7.401	7.424	7.432	7.34	7.447	7.384	7.441							7.40986	0.0380063	0.014365	7
7	7.433	7.528	7.463	7.454	7.494	7.455	7.484	7.474						7.47312	0.0292107	0.0103276	8
day of alkali loading	Ae4-/-	Ae4-/-	Ae4-/-	Ae4-/-	Ae4-/-	Ae4-/-	Ae4-/-	Ae4-/-	Ae4-/-	Ae4-/-	Ae4-/-	Ae4-/-	Ae4-/-	Mean	SD	SEM	n = biological replicates
0	7.36	7.322	7.272	7.328	7.375	7.401	7.437	7.369	7.354					7.35756	0.0475792	0.0158597	9
1	7.52	7.515	7.52	7.521	7.503	7.509	7.501	7.474	7.396	7.305	7.408	7.483	7.436	7.46854	0.0652273	0.0180908	13
2	7.482	7.412	7.468	7.48	7.442	7.454								7.45633	0.0265757	0.0108495	6
7	7.678	7.662	7.642	7.643	7.607	7.618	7.613							7.63757	0.0264629	0.010002	7
	Blood pCO2 (mmHg)
day of alkali loading	Ae4+/+	Ae4+/+	Ae4+/+	Ae4+/+	Ae4+/+	Ae4+/+	Ae4+/+	Ae4+/+						Mean	SD	SEM	n = biological replicates
0	43.1	46.2	47.5	45.6	43.5	36.2	36.2	45.1						42.925	4.38105	1.54893	8
1	33.7	39.6	41.7	40.6	36.3	43.2	40.6							39.3857	3.28503	1.24163	7
2	46.7	43.5	39.8	47.2	40.8	45	47.6							44.3714	3.12661	1.18175	7
7	37.8	34.2	36.9	35	32.7	39	34.2	33.8						35.45	2.1987	0.777358	8
day of alkali loading	Ae4-/-	Ae4-/-	Ae4-/-	Ae4-/-	Ae4-/-	Ae4-/-	Ae4-/-	Ae4-/-	Ae4-/-	Ae4-/-	Ae4-/-	Ae4-/-	Ae4-/-	Mean	SD	SEM	n = biological replicates
0	46.8	50.6	51.8	47.2	46.8	37.8	40.7	45.2	47.8					46.0778	4.42543	1.47514	9
1	38.5	41.6	40.9	37.7	42.2	45.6	39.8	44.1	50.5	66.6	48.6	45	46.7	45.2154	7.48341	2.07552	13
2	48.9	58.4	43.6	47.4	47	47.2								48.75	5.03895	2.05714	6
7	46.9	48.5	52.3	44.6	47.8	47.8	58.5							49.4857	4.58964	1.73472	7
	Plasma [HCO3-] (mmol/l)
day of alkali loading	Ae4+/+	Ae4+/+	Ae4+/+	Ae4+/+	Ae4+/+	Ae4+/+	Ae4+/+	Ae4+/+						Mean	SD	SEM	n = biological replicates
0	25	25.7	28.3	23.9	26	23.7	24.3	23.9						25.1	1.5538	0.54935	8
1	27.9	29.2	32.2	29.5	31.1	32.3	29.9							30.3	1.63401	0.617599	7
2	29	28.5	26.5	25.4	28.2	26.8	32.4							28.1143	2.27334	0.859243	7
7	25.3	28.4	26.4	24.5	25.2	27.4	25.7	24.8						25.9625	1.35112	0.477694	8
day of alkali loading	Ae4-/-	Ae4-/-	Ae4-/-	Ae4-/-	Ae4-/-	Ae4-/-	Ae4-/-	Ae4-/-	Ae4-/-	Ae4-/-	Ae4-/-	Ae4-/-	Ae4-/-	Mean	SD	SEM	n = biological replicates
0	26.5	26.2	23.9	24.7	27.3	23.5	27.5	26	26.6					25.8	1.43962	0.479873	9
1	31.4	33.5	33.3	30.8	33.1	36.3	31.1	32.3	31	33.1	30.6	33.6	31.4	32.4231	1.60995	0.446518	13
2	36.6	37.2	31.5	35.2	32.1	33.1								34.2833	2.39284	0.976871	6
7	55	54.9	56.5	48.3	47.7	48.9	59.2							52.9286	4.56899	1.72692	7
	Plasma [Cl-] (mmol/l)
day of alkali loading	Ae4+/+	Ae4+/+	Ae4+/+	Ae4+/+	Ae4+/+	Ae4+/+	Ae4+/+	Ae4+/+						Mean	SD	SEM	n = biological replicates
0	114	113	109	117	114	113	114	113						113.375	2.19984	0.77776	8
1	110	106	103	103	102	104	104							104.571	2.69921	1.0202	7
2	109	109	108	109	109	107	102							107.571	2.57275	0.972408	7
7	108	106	106	107	109	110	109	110						108.125	1.64208	0.580563	8
day of alkali loading	Ae4-/-	Ae4-/-	Ae4-/-	Ae4-/-	Ae4-/-	Ae4-/-	Ae4-/-	Ae4-/-	Ae4-/-	Ae4-/-	Ae4-/-	Ae4-/-	Ae4-/-	Mean	SD	SEM	n = biological replicates
0	110	110	112	111	110	113	112	112	111					111.222	1.09291	0.364302	9
1	102	101	102	104	102	100	101	102	105	104	103	100	106	102.462	1.85362	0.514101	13
2	100	93	105	99	104	103								100.667	4.4121	1.80123	6
7	77	80	73	82	81	83	69							77.8571	5.17779	1.95702	7

## Sheet: Fig.1 F
Fig. 1f:	low salt diet with 230 mM NaHCO3 added to the drinking water					n=biological replicates
	Plasma [K+] (mmol/l)
day of alkali loading	Ae4+/+	Ae4+/+	Ae4+/+	Ae4+/+	Ae4+/+	Ae4+/+	Ae4+/+	Ae4+/+						Mean	SD	SEM	n = biological replicates
0	4.3	5	5	4.5	4.6	4.3	4.6	4.3						4.575	0.291548	0.103078	8
1	5	4.3	4.6	4	4.5	4.3	4.6							4.47143	0.314718	0.118952	7
2	4.4	4.5	4.1	4.9	4.9	4.7	4.7							4.6	0.288675	0.109109	7
7	5.2	4.7	4.6	4.6	4.7	4.4	4.2	4.9						4.6625	0.302076	0.1068	8
day of alkali loading	Ae4-/-	Ae4-/-	Ae4-/-	Ae4-/-	Ae4-/-	Ae4-/-	Ae4-/-	Ae4-/-	Ae4-/-	Ae4-/-	Ae4-/-	Ae4-/-	Ae4-/-	Mean	SD	SEM	n = biological replicates
0	4.9	4.8	4.8	3.9	4	3.6	4.6	4.8	5.4					4.53333	0.576628	0.192209	9
1	4.5	4.4	4.8	4.5	4.7	4.5	4.3	4	4.2	4.4	3.8	3.5	4.4	4.30769	0.359308	0.0996542	13
2	4.3	4.5	2.8	4.3	3.8	3.8	4.4	4.4						4.0375	0.568048	0.200835	8
7	3.5	3.6	3.7	3.2	3.3	3.4	3.7							3.48571	0.19518	0.0737711	7
	Plasma [Aldosterone] (ng/ml)
day of alkali loading	Ae4+/+	Ae4+/+	Ae4+/+	Ae4+/+	Ae4+/+	Ae4+/+	Ae4+/+	Ae4+/+	Ae4+/+	Ae4+/+	Ae4+/+	Ae4+/+	Ae4+/+	Ae4+/+	Ae4+/+	Ae4+/+		Mean	SD	SEM	n = biological replicates
0	0.1988	0.2663	0.2579	0.421	0.1907	0.199	0.217	0.3976	0.4055	0.4369	0.4244	0.2198	0.3219	0.301	0.1707	0.3352		0.297731	0.0953897	0.0238474	16
1	0.2264	0.1712	0.229	0.4103	0.1348	0.163	0.0551											0.198543	0.11045	0.041746	7
2	0.5484	0.5865	0.2993	0.6544	0.27	0.1205	0.5491											0.4326	0.200614	0.075825	7
7	0.3185	0.309	0.334	0.4951	0.1642	0.4733	0.0892	0.3353										0.314825	0.137343	0.0485582	8
day of alkali loading	Ae4-/-	Ae4-/-	Ae4-/-	Ae4-/-	Ae4-/-	Ae4-/-	Ae4-/-	Ae4-/-	Ae4-/-	Ae4-/-	Ae4-/-	Ae4-/-	Ae4-/-	Ae4-/-	Ae4-/-	Ae4-/-	Ae4-/-	Mean	SD	SEM	n = biological replicates
0	0.3063	0.2862	0.3391	0.3089	0.3417	0.1826	0.2053	0.1672	0.5819	0.7478	0.5877	0.3644	0.3811	0.1181	0.4242	0.2526	0.4521	0.355718	0.165562	0.0401546	17
1	0.2504	0.0729	0.1921	0.1584	0.3128	0.0795	0.1586	0.334	0.3428	0.2967	0.0704	0.0722	0.2347					0.198115	0.104655	0.029026	13
2	0.1854	0.1262	0.2538	0.1762	0.5185	0.1931												0.2422	0.141369	0.0577135	6
7	0.0664	0.0445	0.0415	0.0216	0.0693	0.0363	0.0599											0.0485	0.0174187	0.00658364	7

## Sheet: Fig.2 A
Fig. 2a:	n=biological replicates
RT-qPCR Pendrin mRNA level normalized to L32 mRNA level and to unlaoded (day 0) AE4+/+								WESTERN Pendrin band densitometry normalized to Ponceau densitometry and to unlaoded (day 0) AE4+/+ per blot
	Pendrin mRNA / L32 mRNA							Pendrin / Ponceau							cropped blot		Blot
	Ae4+/+	Ae4+/+		Ae4-/-	Ae4-/-			Ae4+/+	Ae4+/+		Ae4-/-	Ae4-/-			in figure		anti Pendrin
	unloaded (day 0)	alkali loaded (day 1)		unloaded (day 0)	alkali loaded (day 1)			unloaded (day 0)	alkali loaded (day 1)		unloaded (day 0)	alkali loaded (day 1)
	0.976	1.323		0.766	1.107			1.242	1.36		0.94	1.093
	1.022	1.438		0.991	0.607			0.972	1.209		1.245	0.956		lane	probe	Blot
	0.882	1.682		0.924	1.168			0.834	1.086		0.886	0.988		1	standard
	1.238	1.356		0.709	1.123			1.011	1.103		0.868	0.952		2	standard
	0.844	0.936		0.623	1.087			1.111	1.05		0.907	0.917		3	AE4+/+	unloaded (day 0)
	0.798			0.438	1.028			0.949	1.264		0.937	1.079		4	AE4+/+	unloaded (day 0)
	0.75			0.56	1.214			1.048	1.255		0.879	1.175		5	AE4+/+	alkali loaded (day 1)	Ponceau
	1.225			0.606	0.938			0.921			1.261	1.021		6	AE4+/+	alkali loaded (day 1)
	1.365			1.119	0.812			0.912			0.741	0.942		7	AE4-/-	unloaded (day 0)
	0.9			1.098	0.681						0.657	0.926		8	AE4-/-	unloaded (day 0)
				1.109								1.027		9	AE4-/-	alkali loaded (day 1)
Mean	1	1.347		0.813	0.9765		Mean	1	1.19		0.9321	1.007		10	AE4-/-	alkali loaded (day 1)
SD	0.209	0.2693		0.2456	0.2105		SD	0.1216	0.1132		0.1909	0.08141		11	standard
SEM	0.06609	0.1204		0.07404	0.06657		SEM	0.04052	0.0428		0.06037	0.02455		12	AE4+/+	unloaded (day 0)
n = biological replicates	10	5		11	10		n = biological replicates	9	7		10	11		13	AE4+/+	unloaded (day 0)
														14	AE4+/+	alkali loaded (day 7)
							For the experiments we processed the gel/blots in parallel conducting following procedure:							15	AE4+/+	alkali loaded (day 7)
							· All 4 groups (WT/KO, unloaded/loaded) were applied to each blot.							16	AE4-/-	unloaded (day 0)
							· We used at least n=2 per group for each blot.							17	AE4-/-	unloaded (day 0)
							· All data per blot were normalized to the control group (=Ae4+/+ mice at day 0).							18	AE4-/-	alkali loaded (day 7)
														19	AE4-/-	alkali loaded (day 7)
														20	standard

## Sheet: Fig.2 B
Fig. 2b:	n=biological replicates
RT-qPCR Pendrin mRNA level normalized to L32 mRNA level and to unlaoded (day 0) AE4+/+								WESTERN Pendrin band densitometry normalized to Ponceau densitometry and to unlaoded (day 0) AE4+/+ per blot
	Pendrin mRNA / L32 mRNA							Pendrin / Ponceau							cropped blot		Blot
	Ae4+/+	Ae4+/+		Ae4-/-	Ae4-/-			Ae4+/+	Ae4+/+		Ae4-/-	Ae4-/-			in figure		anti Pendrin
	unloaded (day 0)	alkali loaded (day 7)		unloaded (day 0)	alkali loaded (day 7)			unloaded (day 0)	alkali loaded (day 7)		unloaded (day 0)	alkali loaded (day 7)
	1.054	1.762		0.845	0.65			1.369	1.275		1.164	0.453
	1.066	1.635		0.989	0.373			1.01	1.25		1.127	0.402
	0.99	1.698		0.964	0.749			0.801	1.455		1.026	0.407		lane	probe	Blot
	0.327	1.764		0.801	0.699			0.648	1.249		0.784	0.392		1	standard
	1.195	1.536		0.634	0.844			0.861	1.43		0.74	0.419		2	standard
	0.848	1.399		0.451	0.472			1.277	1.26		1.432	0.479		3	AE4+/+	unloaded (day 0)
	0.828	1.917		0.555	0.278			1.033	1.302		1.294	0.337		4	AE4+/+	unloaded (day 0)	Ponceau
	0.738	1.647		0.608					1.239		0.958			5	AE4+/+	alkali loaded (day 1)
	1.375			0.575							0.834			6	AE4+/+	alkali loaded (day 1)
	1.523			1.246			Mean	0.9999	1.308		1.04	0.4127		7	AE4-/-	unloaded (day 0)
	1.055			1.122			SD	0.2572	0.0858		0.2361	0.0454		8	AE4-/-	unloaded (day 0)
				1.091			SEM	0.09721	0.03033		0.07871	0.01716		9	AE4-/-	alkali loaded (day 1)
Mean	0.9999	1.67		0.8234	0.5807		n = biological replicates	7	8		9	7		10	AE4-/-	alkali loaded (day 1)
SD	0.322	0.1569		0.2598	0.2094									11	standard
SEM	0.09709	0.05546		0.07499	0.07914		For the experiments we processed the gel/blots in parallel conducting following procedure:							12	AE4+/+	unloaded (day 0)
n = biological replicates	11	8		12	7		· All 4 groups (WT/KO, unloaded/loaded) were applied to each blot.							13	AE4+/+	unloaded (day 0)
							· We used at least n=2 per group for each blot.							14	AE4+/+	alkali loaded (day 7)
							· All data per blot were normalized to the control group (=Ae4+/+ mice at day 0).							15	AE4+/+	alkali loaded (day 7)
														16	AE4-/-	unloaded (day 0)
														17	AE4-/-	unloaded (day 0)
														18	AE4-/-	alkali loaded (day 7)
														19	AE4-/-	alkali loaded (day 7)
														20	standard
																									Ae4+/+	Ae4+/+
																									27.69	24.15
																									59.11	130.63
																									Ae4-/-	Ae4-/-
																									13.37	11.81
																									56.62	59.64

## Sheet: Fig.2 C
Fig. 2c:	Representative confocal images, no source data.

## Sheet: Fig.2 D
Fig. 2d:
	Pendrin / AQP2 cells			Pendrin / AQP2 cells
	unloaded (day 0)			alkali loaded (day 7)
	Ae4+/+	Ae4-/-		Ae4+/+	Ae4-/-
	0.88	0.38		0.19	0.35
	1	0.4		1.07	0.24
	0.92	1		0.36	0.31
	0.31	0.71		0.56	0.11
	0.17	0.08		0.2	0.13
	0.36	1		0.33	0
	0.5	0.4		0.68	0.2
	0.33	0.36		0.65	0
	0.5	0		1	0.36
	0.41	0.31		0.56	0.23
	0.45	1		2.29	0.5
	0.31	0.62		0	0.86
	1.26	0.92		0.41	1
	0.43	0.58		1.13	0.8
	0.77	0.73		1.43	0.17
	0.34	0.17		1.29	0.73
	0.85	0.57		1.56	0.59
	0.64	1.05		1.8	0.07
	0.64	0.63		0.67	0.6
	0.26	0.42		0.37	0.79
	0.45	0.83		0.13	0.6
	0.31	1.44		0.7	0.82
	0.86	0.45		0.54	0.8
	0.42	0.55		0.55	0.63
	0.56	0.6		0.75	0.29
	0.25	0.33		1	0.29
	0.33	0.2		1	0.5
	0.63	0.75		2	0.08
	0.5	0.53		2.86	0.2
	0.44	0.44		2.8	0.45
	0.42	0.87		1.26	0.11
	0.58	0.67		0.94	1.69
	0.71	0.67		0.57	0.65
	0.31	1.36		0.72	0.33
	0.63	0.82		1	0.38
	0.37	0.62		0.5	0.42
	0.43	0.88		0.67	0.18
	0.5	0.53		0.38	1
	0.84	0.5
	1	0.54
	0.67	0.17
	1.4	1.36
	1.17	0.6
	0.75	0.47
	0	0.89
	0.83	0.5
	0.72	0.86
	1.22	0.44
	0.55	0.77
	1	0.5
	0.33	0.75
	0.39	0.5
	0.71	0.42
	0.36	1.5
	0.67	0.75
	0.88	0.62
	2	0.4
Mean	0.6232	0.6388		0.9189	0.4595
SD	0.3457	0.3181		0.6854	0.3496
SEM	0.04578	0.04214		0.1112	0.05672
n= pictures of cortical fields	57	57		38	38
n = animals	3	3		3	3

[truncated: 34 more sheets: Fig.2 E, Fig.2 F, Fig.3 A, Fig.3 B, Fig.3 C, Fig.3 D, Fig.3 E, Fig.3 F, Fig.S1 A, Fig.S1 B, Fig.S2 A, Fig.S2 B, Fig.S3 A, Fig.S3 B, Fig.S3 C, Fig.S3 D, Fig.S3 E, Fig.S3 F, Fig.S4 A, Fig.S4 B …]
